# Supplementary material for: Influence of Human Platelet Lysate on Extracellular Matrix Deposition and Cellular Characteristics in Adipose-Derived Stem Cell Sheets
Source: Front Cell Dev Biol. 2020 Oct 22;8:558354. doi: 10.3389/fcell.2020.558354 (PMC7642065; doi:10.3389/fcell.2020.558354)
Supplement: Supplementary file 4 [file Table_2.XLSX]

## Sheet: HPL only
Protein Name	Protein_ID	FBS	HPL	HPL vs FBS Fold Change
Plasminogen	P00747	0	1.03871e+07	10000000000
Alpha-1B-glycoprotein	P04217	0	8.20697e+06	10000000000
Glucosidase 2 subunit beta	P14314	0	6.13328e+06	10000000000
Leukocyte surface antigen CD47	Q08722	0	4.78964e+06	10000000000
Complement C1q subcomponent subunit C	P02747	0	4.32949e+06	10000000000
Alpha-1-antitrypsin	P01009	0	4.25282e+06	10000000000
Fibrinogen alpha chain	P02671	0	4.23826e+06	10000000000
C4b-binding protein alpha chain	P04003	0	3.67038e+06	10000000000
Tissue factor pathway inhibitor 2	P48307	0	3.32242e+06	10000000000
Apolipoprotein A-IV	P06727	0	2.92245e+06	10000000000
Complement factor H	P08603	0	2.5609e+06	10000000000
Mitochondrial proton/calcium exchanger protein	O95202	0	2.40266e+06	10000000000
Immunoglobulin heavy constant gamma 4	P01861	0	1.81852e+06	10000000000
Serum amyloid A-4 protein	P35542	0	1.78015e+06	10000000000
Endoplasmic reticulum resident protein 29	P30040	0	1.72731e+06	10000000000
Fermitin family homolog 3	Q86UX7	0	1.39287e+06	10000000000
Hemopexin	P02790	0	1.2997e+06	10000000000
Growth arrest-specific protein 1	P54826	0	1.27178e+06	10000000000
Sarcoplasmic/endoplasmic reticulum calcium ATPase 2	P16615	0	1.22924e+06	10000000000
Mitochondrial 10-formyltetrahydrofolate dehydrogenase	Q3SY69	0	1.08363e+06	10000000000
Immunoglobulin heavy constant alpha 1	P01876	0	1.06824e+06	10000000000
Amyloid-beta A4 protein	P05067	0	1.02619e+06	10000000000
tRNA-splicing ligase RtcB homolog	Q9Y3I0	0	911933	10000000000
Transmembrane emp24 domain-containing protein 1	Q13445	0	869478	10000000000
Glutaminase kidney isoform, mitochondrial	O94925	0	862035	10000000000
Ribonuclease inhibitor	P13489	0	854175	10000000000
Apolipoprotein M	O95445	0	819615	10000000000
Synaptophysin-like protein 1	Q16563	0	803313	10000000000
Perilipin-2	Q99541	0	740340	10000000000
X-ray repair cross-complementing protein 6	P12956	0	724748	10000000000
Apolipoprotein(a)	P08519	0	682854	10000000000
Alpha-actinin-4	O43707	0	670957	10000000000
A disintegrin and metalloproteinase with thrombospondin motifs 4	O75173	0	631531	10000000000
Splicing factor, proline- and glutamine-rich	P23246	0	577757	10000000000
Dihydrolipoyllysine-residue succinyltransferase component of 2-oxoglutarate dehydrogenase complex, mitochondrial	P36957	0	552180	10000000000
Alpha-1-antichymotrypsin	P01011	0	507646	10000000000
Atlastin-3	Q6DD88	0	493572	10000000000
Insulin-like growth factor-binding protein 5	P24593	0	492726	10000000000
Complement component 1 Q subcomponent-binding protein, mitochondrial	Q07021	0	451947	10000000000
Haptoglobin	P00738	0	435392	10000000000
Glutathione peroxidase 3	P22352	0	424619	10000000000
Apoptosis-inducing factor 1, mitochondrial	O95831	0	406871	10000000000
Nucleobindin-1	Q02818	0	405376	10000000000
UTP--glucose-1-phosphate uridylyltransferase	Q16851	0	394586	10000000000
Mitochondrial import receptor subunit TOM22 homolog	Q9NS69	0	364846	10000000000
Glioma pathogenesis-related protein 1	P48060	0	344077	10000000000
Cartilage intermediate layer protein 1	O75339	0	342673	10000000000
Nucleolin	P19338	0	329302	10000000000
Endoplasmic reticulum junction formation protein lunapark	Q9C0E8	0	314080	10000000000
T-complex protein 1 subunit alpha	P17987	0	310558	10000000000
GTPase NRas	P01111	0	306828	10000000000
Nicastrin	Q92542	0	303105	10000000000
Nodal modulator 2	Q5JPE7	0	286616	10000000000
Cullin-associated NEDD8-dissociated protein 1	Q86VP6	0	280725	10000000000
Ras-related protein Rab-8A	P61006	0	273578	10000000000
Electron transfer flavoprotein subunit beta	P38117	0	271375	10000000000
Cathepsin F	Q9UBX1	0	261173	10000000000
Coiled-coil domain-containing protein 124	Q96CT7	0	243584	10000000000
Platelet-derived growth factor receptor beta	P09619	0	238928	10000000000
26S proteasome non-ATPase regulatory subunit 3	O43242	0	229008	10000000000
Frizzled-7	O75084	0	226922	10000000000
Serine/arginine-rich splicing factor 1	Q07955	0	224053	10000000000
Dynactin subunit 2	Q13561	0	222279	10000000000
ATP-dependent RNA helicase A	Q08211	0	217942	10000000000
Cell surface glycoprotein MUC18	P43121	0	208207	10000000000
AFG3-like protein 2	Q9Y4W6	0	206888	10000000000
Very long-chain specific acyl-CoA dehydrogenase, mitochondrial	P49748	0	195672	10000000000
Immunoglobulin heavy constant mu	P01871	0	191832	10000000000
Glutathione S-transferase P	P09211	0	189520	10000000000
Lipoamide acyltransferase component of branched-chain alpha-keto acid dehydrogenase complex, mitochondrial	P11182	0	188642	10000000000
Peptidyl-tRNA hydrolase ICT1, mitochondrial	Q14197	0	181974	10000000000
Glycine--tRNA ligase	P41250	0	156990	10000000000
Transportin-1	Q92973	0	147695	10000000000
Thioredoxin-dependent peroxide reductase, mitochondrial	P30048	0	145295	10000000000
Interstitial collagenase	P03956	0	141758	10000000000
H/ACA ribonucleoprotein complex subunit 2	Q9NX24	0	123831	10000000000
THO complex subunit 4	Q86V81	0	101436	10000000000
Stanniocalcin-1	P52823	0	81856.9	10000000000
Complement component C9	P02748	0	74118.8	10000000000
Pigment epithelium-derived factor	P36955	0	70982.5	10000000000
Target of Myb protein 1	O60784	0	54231.3	10000000000
Lon protease homolog, mitochondrial	P36776	0	49053	10000000000
Pleckstrin	P08567	0	30181.9	10000000000

## Sheet: HPL>FBS, fold>2
Protein Name	Protein_ID	FBS	HPL	HPL vs FBS Fold Change
Serotransferrin	P02787	167799	3.06955e+07	182.93
Apolipoprotein A-I	P02647	1.44648e+06	1.19539e+08	82.64
C-type mannose receptor 2	Q9UBG0	43964	3.1823e+06	72.38
Apolipoprotein D	P05090	139204	8.81959e+06	63.36
Cysteine and glycine-rich protein 1	P21291	9271.89	293220	31.62
Transcription factor A, mitochondrial	Q00059	204633	5.43516e+06	26.56
Complement C3	P01024	125160	2.98995e+06	23.89
Immunoglobulin gamma-1 heavy chain	P0DOX5	221273	4.60503e+06	20.81
Succinate dehydrogenase [ubiquinone] flavoprotein subunit, mitochondrial	P31040	26017.9	472675	18.17
MICOS complex subunit MIC25	Q9BRQ6	244137	4.20114e+06	17.21
Trophoblast glycoprotein	Q13641	170486	2.52889e+06	14.83
Immunoglobulin kappa constant	P01834	245592	3.20423e+06	13.05
Cadherin-13	P55290	134706	1.71004e+06	12.69
Inter-alpha-trypsin inhibitor heavy chain H2	P19823	379137	4.62733e+06	12.2
Protein CYR61	O00622	201187	2.13368e+06	10.61
Transitional endoplasmic reticulum ATPase	P55072	504818	5.22307e+06	10.35
Vinculin	P18206	106029	1.045e+06	9.86
Beta-2-glycoprotein 1	P02749	4.02679e+06	3.90069e+07	9.69
Apolipoprotein E	P02649	4.90735e+06	4.69828e+07	9.57
Plasminogen activator inhibitor 1 RNA-binding protein	Q8NC51	56322.9	520837	9.25
Trifunctional enzyme subunit alpha, mitochondrial	P40939	178667	1.63475e+06	9.15
Transmembrane protein 119	Q4V9L6	2.26709e+06	2.06029e+07	9.09
Glutamate dehydrogenase 1, mitochondrial	P00367	245079	2.20713e+06	9.01
RNA transcription, translation and transport factor protein	Q9Y224	75469.4	651795	8.64
Tropomyosin alpha-4 chain	P67936	406159	3.48161e+06	8.57
Transmembrane protein 179B	Q7Z7N9	61318.9	488952	7.97
Transcription factor Sp3	Q02447	6477.64	51625.3	7.97
Importin-5	O00410	25554.1	202744	7.93
Insulin-like growth factor-binding protein 7	Q16270	21217.5	165758	7.81
Heparin cofactor 2	P05546	179609	1398740	7.79
Glypican-1	P35052	340739	2.64537e+06	7.76
Fibrinogen beta chain	P02675	1.4899e+06	1.10681e+07	7.43
Staphylococcal nuclease domain-containing protein 1	Q7KZF4	71224.5	506353	7.11
NADH dehydrogenase [ubiquinone] 1 alpha subcomplex assembly factor 2	Q8N183	408939	2.90496e+06	7.1
14-3-3 protein beta/alpha	P31946	438501	2.78276e+06	6.35
Metalloproteinase inhibitor 3	P35625	224206	1.3751e+06	6.13
Asporin	Q9BXN1	826873	5.0377e+06	6.09
39S ribosomal protein L40, mitochondrial	Q9NQ50	190032	1.13725e+06	5.98
Metalloproteinase inhibitor 1	P01033	1.4955e+06	8.88617e+06	5.94
T-complex protein 1 subunit zeta	P40227	239759	1.42023e+06	5.92
72 kDa type IV collagenase	P08253	1.32197e+06	7.80977e+06	5.91
Annexin A6	P08133	1.30772e+07	7.70647e+07	5.89
Serum albumin	P02768	1.8058e+08	1.03245e+09	5.72
U2 small nuclear ribonucleoprotein B''	P08579	18142.2	101539	5.6
Collagen alpha-2(V) chain	P05997	5.44051e+07	3.0052e+08	5.52
Transport and Golgi organization protein 1 homolog	Q5JRA6	290978	1.54558e+06	5.31
Stress-70 protein, mitochondrial	P38646	329011	1.67223e+06	5.08
Annexin A2	P07355	6.99355e+07	3.45086e+08	4.93
Alkaline phosphatase, tissue-nonspecific isozyme	P05186	1.39787e+06	6724304	4.81
Gelsolin	P06396	2.03394e+06	9.58531e+06	4.71
Alpha-soluble NSF attachment protein	P54920	44367	205617	4.63
Basigin	P35613	7.26644e+06	3.26316e+07	4.49
Gamma-interferon-inducible protein 16	Q16666	30990.3	137858	4.45
Annexin A4	P09525	1.7803e+06	7.90021e+06	4.44
Reversion-inducing cysteine-rich protein with Kazal motifs	O95980	1.67233e+06	7.37093e+06	4.41
Glypican-6	Q9Y625	3.79886e+06	1.66881e+07	4.39
Neuronal growth regulator 1	Q7Z3B1	1.5687e+06	6.89154e+06	4.39
High mobility group protein B1	P09429	613399	2.64601e+06	4.31
EGF-containing fibulin-like extracellular matrix protein 2	O95967	1.77245e+06	7.61858e+06	4.3
Synaptosomal-associated protein 23	O00161	78397.1	336291	4.29
Coatomer subunit gamma-1	Q9Y678	75867.9	311911	4.11
ADP-ribosylation factor 5	P84085	355731	1.45424e+06	4.09
Cysteine-rich with EGF-like domain protein 1	Q96HD1	631142	2.45429e+06	3.89
Ras-related protein Rab-23	Q9ULC3	36386.3	140043	3.85
Prelamin-A/C	P02545	3.60381e+07	1.37733e+08	3.82
Histone H2B type 1-L	Q99880	419168	1.5921e+06	3.8
Neuroblast differentiation-associated protein AHNAK	Q09666	5.44463e+06	2.06501e+07	3.79
Reticulocalbin-1	Q15293	794265	2.96253e+06	3.73
Importin subunit beta-1	Q14974	680423	2.53913e+06	3.73
Annexin A11	P50995	67642	250013	3.7
Procollagen C-endopeptidase enhancer 1	Q15113	801350	2.92103e+06	3.65
Serine hydroxymethyltransferase, mitochondrial	P34897	238593	862681	3.62
Brain acid soluble protein 1	P80723	2.99731e+07	1.08234e+08	3.61
Apolipoprotein B-100	P04114	1.74078e+06	6.24362e+06	3.59
X-ray repair cross-complementing protein 5	P13010	115625	415013	3.59
OCIA domain-containing protein 1	Q9NX40	1.29573e+06	4.59302e+06	3.54
Heterogeneous nuclear ribonucleoprotein Q	O60506	608349	2.12822e+06	3.5
PRA1 family protein 2	O60831	376463	1.30685e+06	3.47
Coatomer subunit alpha	P53621	298247	1.00554e+06	3.37
Trimeric intracellular cation channel type B	Q9NVV0	8906.86	29889.5	3.36
60 kDa heat shock protein, mitochondrial	P10809	4.4719e+06	1.49543e+07	3.34
Dermatopontin	Q07507	4.92585e+07	1.58789e+08	3.22
CD99 antigen	P14209	655234	2.10076e+06	3.21
Aspartate--tRNA ligase, cytoplasmic	P14868	15327.8	49211.9	3.21
Complement decay-accelerating factor	P08174	3.21558e+06	1.00888e+07	3.14
Fibrinogen gamma chain	P02679	802946	2.51693e+06	3.13
Protein disulfide-isomerase A6	Q15084	2.56603e+06	7.82412e+06	3.05
T-complex protein 1 subunit epsilon	P48643	453741	1.36564e+06	3.01
Tubulin beta chain	P07437	3.75371e+06	1.12312e+07	2.99
NADH dehydrogenase [ubiquinone] 1 alpha subcomplex subunit 8	P51970	385420	1.14912e+06	2.98
Myosin regulatory light chain 12B	O14950	1.00454e+07	2.98493e+07	2.97
Fibromodulin	Q06828	6.81612e+06	2.00726e+07	2.94
Histone H1.0	P07305	1.28809e+06	3.77495e+06	2.93
Poly(rC)-binding protein 1	Q15365	243773	712172	2.92
Collagen alpha-3(V) chain	P25940	1.57713e+06	4.55318e+06	2.89
Collagen alpha-1(VIII) chain	P27658	1.1235e+07	3.1817e+07	2.83
Tubulin beta-6 chain	Q9BUF5	669050	1.86672e+06	2.79
Osteopetrosis-associated transmembrane protein 1	Q86WC4	268592	744500	2.77
Vesicular integral-membrane protein VIP36	Q12907	985131	2.70008e+06	2.74
Tropomyosin alpha-3 chain	P06753	14974.6	40956.2	2.74
Histone H1.3	P16402	605799	1.61697e+06	2.67
Eukaryotic translation initiation factor 2 subunit 1	P05198	117731	313372	2.66
Serum amyloid P-component	P02743	2.59301e+06	6.80108e+06	2.62
60S acidic ribosomal protein P2	P05387	1.80773e+06	4.7256e+06	2.61
CD276 antigen	Q5ZPR3	862861	2.22206e+06	2.58
Mesencephalic astrocyte-derived neurotrophic factor	P55145	173516	448292	2.58
Cytochrome c oxidase subunit 4 isoform 1, mitochondrial	P13073	5.08819e+06	1.29347e+07	2.54
14-3-3 protein zeta/delta	P63104	4.36363e+06	1.10022e+07	2.52
Ras-related protein Rap-1b	P61224	3.18043e+06	8.01993e+06	2.52
Lamina-associated polypeptide 2, isoforms beta/gamma	P42167	456569	1.14694e+06	2.51
T-complex protein 1 subunit gamma	P49368	701603	1.74533e+06	2.49
Alpha-actinin-1	P12814	3.13877e+06	7.70994e+06	2.46
Elongation factor 1-beta	P24534	666711	1.64312e+06	2.46
14-3-3 protein gamma	P61981	145539	358386	2.46
Polyadenylate-binding protein 1	P11940	258208	633630	2.45
Sushi repeat-containing protein SRPX	P78539	850807	2.07201e+06	2.44
Hydroxymethylglutaryl-CoA lyase, mitochondrial	P35914	12316	30075.6	2.44
Protein disulfide-isomerase A3	P30101	1.54446e+07	3.66247e+07	2.37
Caldesmon	Q05682	7.75435e+06	1.82729e+07	2.36
V-type proton ATPase 116 kDa subunit a isoform 1	Q93050	778507	1.83827e+06	2.36
60S ribosomal protein L18a	Q02543	3.08533e+06	7.2513e+06	2.35
Alpha-2-macroglobulin receptor-associated protein	P30533	1.89547e+06	4.462e+06	2.35
WNT1-inducible-signaling pathway protein 2	O76076	1.6113e+06	3.78949e+06	2.35
Fibulin-1	P23142	2.67941e+07	6.24039e+07	2.33
Collagen alpha-2(I) chain	P08123	6.79536e+08	1.57447e+09	2.32
Complement C1q tumor necrosis factor-related protein 5	Q9BXJ0	1.33919e+06	3.0544e+06	2.28
Vesicle-associated membrane protein-associated protein A	Q9P0L0	773361	1.76423e+06	2.28
Golgi apparatus protein 1	Q92896	1.1503e+07	2.60653e+07	2.27
60S ribosomal protein L13a	P40429	1.4657e+06	3.27062e+06	2.23
Metalloproteinase inhibitor 2	P16035	3.94345e+06	8.75452e+06	2.22
Serine/arginine-rich splicing factor 3	P84103	163489	363368	2.22
MICOS complex subunit MIC19	Q9NX63	6.80948e+06	1.50635e+07	2.21
Peptidyl-prolyl cis-trans isomerase B	P23284	1.52393e+07	3.35175e+07	2.2
Lysosome membrane protein 2	Q14108	8.05712e+06	1.77608e+07	2.2
Vitamin D-binding protein	P02774	5.19617e+06	1.14422e+07	2.2
Fibulin-5	Q9UBX5	1.79955e+06	3.96131e+06	2.2
Delta-sarcoglycan	Q92629	413236	892566	2.16
Protein DEK	P35659	194666	416469	2.14
Annexin A1	P04083	1.17437e+07	2.50179e+07	2.13
Protein LYRIC	Q86UE4	2.37264e+06	5.03333e+06	2.12
Ras-related protein Ral-B	P11234	1.84892e+06	3.90773e+06	2.11
Histone H2B type 1-B	P33778	8.65061e+07	1.80193e+08	2.08
Lumican	P51884	4.21702e+08	8.7122e+08	2.07
Glutathione S-transferase kappa 1	Q9Y2Q3	333567	688814	2.06
Caveolin-1	Q03135	860239	1.76758e+06	2.05
Collagen alpha-1(I) chain	P02452	5.98066e+08	1.21745e+09	2.04
B-cell receptor-associated protein 29	Q9UHQ4	191676	388721	2.03
Translocon-associated protein subunit alpha	P43307	1.23265e+07	2.48707e+07	2.02
B-cell receptor-associated protein 31	P51572	4.21321e+07	8.46831e+07	2.01
Vitronectin	P04004	8.18381e+06	1.64132e+07	2.01
T-complex protein 1 subunit delta	P50991	323186	650221	2.01

## Sheet: HPL>FBS, fold<2
Protein Name	Protein_ID	FBS	HPL	HPL vs FBS Fold Change
Glycophorin-C	P04921	144381	284313	1.97
Tubulin alpha-1B chain	P68363	1.56058e+07	3.03622e+07	1.95
Major prion protein	P04156	3.7836e+06	7.38042e+06	1.95
Heterogeneous nuclear ribonucleoprotein K	P61978	175689	342894	1.95
L-lactate dehydrogenase B chain	P07195	545285	1.03466e+06	1.9
Transferrin receptor protein 1	P02786	736116	1.38876e+06	1.89
Vimentin	P08670	3.38172e+08	6.3469e+08	1.88
Multimerin-1	Q13201	155109	291738	1.88
Clusterin	P10909	1.22544e+07	2.2859e+07	1.87
Elongation factor 1-delta	P29692	2.67524e+06	5.01524e+06	1.87
Destrin	P60981	852031	1.5852e+06	1.86
Ras-related protein Rab-21	Q9UL25	433895	798189	1.84
60S ribosomal protein L34	P49207	258515	476514	1.84
MICOS complex subunit MIC60	Q16891	3.05939e+06	5.60475e+06	1.83
Thioredoxin domain-containing protein 5	Q8NBS9	546802	1.00112e+06	1.83
Histone H2A.Z	P0C0S5	6.36098e+06	1.15647e+07	1.82
Adipocyte plasma membrane-associated protein	Q9HDC9	581742	1.05664e+06	1.82
Transmembrane emp24 domain-containing protein 7	Q9Y3B3	1.32392e+06	2.39146e+06	1.81
Prolyl 3-hydroxylase 3	Q8IVL6	247120	448442	1.81
Major vault protein	Q14764	9.21413e+06	1.651e+07	1.79
Reticulocalbin-3	Q96D15	326210	585021	1.79
Collagen alpha-1(XI) chain	P12107	4.57665e+07	8.13684e+07	1.78
Dolichyl-diphosphooligosaccharide--protein glycosyltransferase subunit 1	P04843	9.1201e+06	1.60365e+07	1.76
Decorin	P07585	2.2e+08	3.8605e+08	1.75
Coronin-1C	Q9ULV4	203787	353827	1.74
Galectin-1	P09382	4.19386e+06	7.26534e+06	1.73
Matrix-remodeling-associated protein 7	P84157	1.88577e+06	3.26722e+06	1.73
Calcium-binding mitochondrial carrier protein SCaMC-1	Q6NUK1	1.04014e+06	1.79698e+06	1.73
Leucine-rich repeat-containing protein 59	Q96AG4	1.27262e+07	2.16232e+07	1.7
Microtubule-associated protein 4	P27816	136596	231244	1.69
Histone H1x	Q92522	2.22546e+06	3.68889e+06	1.66
Superoxide dismutase [Mn], mitochondrial	P04179	514755	854177	1.66
Ras-related protein Rab-5C	P51148	953696	1.57564e+06	1.65
Serine/threonine-protein phosphatase PP1-beta catalytic subunit	P62140	225763	371541	1.65
Thioredoxin-related transmembrane protein 1	Q9H3N1	412379	672379	1.63
Thy-1 membrane glycoprotein	P04216	6.13694e+07	9.9283e+07	1.62
60S ribosomal protein L7	P18124	1.20952e+07	1.95793e+07	1.62
AP-2 complex subunit beta	P63010	378286	611161	1.62
Tropomyosin alpha-1 chain	P09493	5.71158e+06	9.20744e+06	1.61
Ras-related protein Ral-A	P11233	1.13254e+06	1.81829e+06	1.61
Torsin-1A-interacting protein 1	Q5JTV8	894672	1.43514e+06	1.6
Signal peptidase complex subunit 3	P61009	1.2713e+06	2.02266e+06	1.59
Myosin-9	P35579	3.25274e+08	5.13561e+08	1.58
MICOS complex subunit MIC27	Q6UXV4	193833	306793	1.58
C-type lectin domain family 11 member A	Q9Y240	591234	923431	1.56
60S ribosomal protein L29	P47914	3.12861e+06	4.83916e+06	1.55
Chloride intracellular channel protein 4	Q9Y696	1.06814e+06	1.65849e+06	1.55
60S ribosomal protein L22	P35268	1.4249e+06	2.1943e+06	1.54
Citrate synthase, mitochondrial	O75390	395603	610887	1.54
Caveolae-associated protein 1	Q6NZI2	1.03588e+07	1.58721e+07	1.53
Myosin light polypeptide 6	P60660	1.83516e+07	2.79818e+07	1.52
Charged multivesicular body protein 2a	O43633	291805	444211	1.52
14-3-3 protein eta	Q04917	229171	345844	1.51
Myristoylated alanine-rich C-kinase substrate	P29966	3.66218e+06	5.47891e+06	1.5
Collagen alpha-1(V) chain	P20908	2.19329e+08	3.27427e+08	1.49
Myosin regulatory light polypeptide 9	P24844	4.96747e+06	7.40227e+06	1.49
NADH dehydrogenase [ubiquinone] 1 beta subcomplex subunit 3	O43676	433981	644976	1.49
Thrombospondin type-1 domain-containing protein 4	Q6ZMP0	3.9331e+07	5.81185e+07	1.48
Tricarboxylate transport protein, mitochondrial	P53007	1.81146e+06	2.68461e+06	1.48
Kinectin	Q86UP2	528327	780988	1.48
Inhibitor of nuclear factor kappa-B kinase-interacting protein	Q70UQ0	1.72729e+07	2.51937e+07	1.46
14-3-3 protein theta	P27348	1.59721e+06	2.32782e+06	1.46
Protein CASC4	Q6P4E1	1.35081e+06	1.9563e+06	1.45
Hsc70-interacting protein	P50502	315146	457621	1.45
Valine--tRNA ligase	P26640	198560	288153	1.45
40S ribosomal protein S25	P62851	8.13608e+06	1.17085e+07	1.44
Calponin-2	Q99439	463646	666047	1.44
Transmembrane emp24 domain-containing protein 9	Q9BVK6	1.65783e+07	2.37438e+07	1.43
Protein tweety homolog 3	Q9C0H2	136835	195391	1.43
Collagen alpha-1(XIV) chain	Q05707	8.40957e+06	1.19375e+07	1.42
Tubulin beta-4B chain	P68371	1.20432e+07	1.69995e+07	1.41
Histone H1.5	P16401	6.95595e+07	9.7045e+07	1.4
Histone H2B type 1-D	P58876	2.63894e+09	3.66272e+09	1.39
60S ribosomal protein L11	P62913	5.36829e+06	7.43164e+06	1.38
Neuroguidin	Q8NEJ9	53206.9	73675.7	1.38
Mannosyl-oligosaccharide glucosidase	Q13724	3.42549e+06	4.69119e+06	1.37
Prolyl endopeptidase FAP	Q12884	1.98293e+06	2.71001e+06	1.37
DDRGK domain-containing protein 1	Q96HY6	1.05805e+06	1.45409e+06	1.37
40S ribosomal protein S9	P46781	2.62005e+06	3.55504e+06	1.36
SPARC	P09486	983784	1.34017e+06	1.36
Tenascin	P24821	1.83418e+09	2.48215e+09	1.35
Intercellular adhesion molecule 1	P05362	1.02517e+06	1.38603e+06	1.35
Paired mesoderm homeobox protein 2	Q99811	385166	517019	1.34
Ferritin heavy chain	P02794	2.39798e+06	3.19482e+06	1.33
Collagen alpha-1(VI) chain	P12109	1.80845e+09	2.39588e+09	1.32
Surfeit locus protein 4	O15260	2.09037e+06	2.76531e+06	1.32
60S ribosomal protein L27a	P46776	2.05919e+06	2.7201e+06	1.32
UBX domain-containing protein 4	Q92575	123385	162632	1.32
Sodium/potassium-transporting ATPase subunit beta-3	P54709	3.67562e+06	4769592	1.3
Transmembrane emp24 domain-containing protein 4	Q7Z7H5	2.22465e+06	2.89651e+06	1.3
Voltage-dependent anion-selective channel protein 3	Q9Y277	1.64892e+07	2.11674e+07	1.28
60S ribosomal protein L35	P42766	739689	937100	1.27
Cytochrome b5	P00167	733387	933969	1.27
Mitochondrial import receptor subunit TOM70	O94826	616576	784739	1.27
Endoplasmic reticulum protein SC65	Q92791	445642	567696	1.27
Ras-related protein Rab-35	Q15286	116831	147778	1.26
40S ribosomal protein S16	P62249	2.21845e+06	2.7755e+06	1.25
Dystroglycan	Q14118	387376	481775	1.24
40S ribosomal protein S3a	P61247	1.91392e+07	2.34073e+07	1.22
Cofilin-1	P23528	4.16312e+06	5.0616e+06	1.22
14-3-3 protein epsilon	P62258	1.93294e+06	2.36069e+06	1.22
Nicotinamide N-methyltransferase	P40261	1.39612e+06	1.69042e+06	1.21
GTP-binding nuclear protein Ran	P62826	1.14049e+06	1.37791e+06	1.21
Ras-related protein Rab-1A	P62820	3.42317e+06	4.11402e+06	1.2
40S ribosomal protein S24	P62847	1.82351e+06	2.15661e+06	1.18
Perilipin-3	O60664	1.66411e+06	1.97194e+06	1.18
ATPase family AAA domain-containing protein 3A	Q9NVI7	1.24405e+06	1.46502e+06	1.18
Histone H1.2	P16403	1.06587e+08	1.24686e+08	1.17
60S ribosomal protein L7a	P62424	1.37249e+07	1.60028e+07	1.17
60S ribosomal protein L10	P27635	2.43347e+06	2.84462e+06	1.17
Lysosome-associated membrane glycoprotein 2	P13473	2.31766e+06	2.72064e+06	1.17
Lipocalin-1	P31025	1.18892e+06	1.38783e+06	1.17
Latent-transforming growth factor beta-binding protein 2	Q14767	1.3453e+07	1.56456e+07	1.16
40S ribosomal protein S8	P62241	5.15837e+06	6.00844e+06	1.16
60S ribosomal protein L8	P62917	3.14463e+06	3.65501e+06	1.16
Core histone macro-H2A.1	O75367	8.41012e+07	9.67188e+07	1.15
Reticulon-4	Q9NQC3	6.6244e+06	7.57921e+06	1.14
Probable glutathione peroxidase 8	Q8TED1	3.11611e+06	3.55829e+06	1.14
60S ribosomal protein L14	P50914	1.82651e+06	2.08738e+06	1.14
Sideroflexin-1	Q9H9B4	199200	227619	1.14
Elongation factor 1-alpha 1	P68104	5.35467e+07	6.02776e+07	1.13
Magnesium transporter protein 1	Q9H0U3	1.76137e+06	1.98302e+06	1.13
40S ribosomal protein S4, X isoform	P62701	1.05e+07	1.17118e+07	1.12
Leucine-rich PPR motif-containing protein, mitochondrial	P42704	397373	444049	1.12
Dolichyl-diphosphooligosaccharide--protein glycosyltransferase 48 kDa subunit	P39656	6.40258e+06	7.08251e+06	1.11
ADP/ATP translocase 2	P05141	2.67933e+06	2.94886e+06	1.1
60S ribosomal protein L15	P61313	1.88549e+06	2.06617e+06	1.1
Dihydropyrimidinase-related protein 3	Q14195	1.21001e+06	1.32691e+06	1.1
Calpain small subunit 1	P04632	407943	448174	1.1
Cadherin-2	P19022	199854	220198	1.1
Actin, cytoplasmic 1	P60709	1.56198e+07	1.69494e+07	1.09
Pyrroline-5-carboxylate reductase 1, mitochondrial	P32322	1.04469e+06	1.14176e+06	1.09
ER membrane protein complex subunit 10	Q5UCC4	840051	915446	1.09
Tubulin alpha-1A chain	Q71U36	833458	900003	1.08
Membrane-associated progesterone receptor component 2	O15173	2.15012e+07	2.29192e+07	1.07
Syntaxin-4	Q12846	825430	886632	1.07
Versican core protein	P13611	9.50998e+07	1.01121e+08	1.06
Pituitary tumor-transforming gene 1 protein-interacting protein	P53801	1.20816e+07	1.27639e+07	1.06
60S ribosomal protein L9	P32969	2.78157e+06	2.94638e+06	1.06
Cytochrome b-c1 complex subunit 2, mitochondrial	P22695	127320	135156	1.06
Collagen alpha-3(VI) chain	P12111	1.50445e+10	1.57689e+10	1.05
CD59 glycoprotein	P13987	1.10364e+08	1.16292e+08	1.05
Golgi-associated plant pathogenesis-related protein 1	Q9H4G4	3.2686e+06	3.4174e+06	1.05
60S ribosomal protein L5	P46777	3.00187e+06	3.15873e+06	1.05
Lysophospholipid acyltransferase 7	Q96N66	1.32782e+06	1.3925e+06	1.05
40S ribosomal protein S2	P15880	1.00642e+07	1.04189e+07	1.04
60S ribosomal protein L17	P18621	2.6317e+06	2.74121e+06	1.04
Serpin B3	P29508	81135.6	84538.4	1.04
40S ribosomal protein S11	P62280	2.87539e+06	2.9647e+06	1.03
Protein disulfide-isomerase A5	Q14554	252946	259480	1.03
Collagen alpha-2(VI) chain	P12110	1.44221e+09	1.47741e+09	1.02
Rho-related GTP-binding protein RhoC	P08134	3.36e+06	3.43289e+06	1.02
60S ribosomal protein L13	P26373	2.43484e+06	2.4836e+06	1.02
Guanine nucleotide-binding protein G(i) subunit alpha-2	P04899	2.6036e+06	2.63224e+06	1.01
Actin-related protein 2/3 complex subunit 2	O15144	1.81147e+06	1.82503e+06	1.01
PDZ and LIM domain protein 7	Q9NR12	593850	598651	1.01
Microsomal glutathione S-transferase 3	O14880	482056	488062	1.01

## Sheet: FBS>HPL, fold<2
Protein Name	Protein_ID	FBS	HPL	HPL vs FBS Fold Change
Histone H2AX	P16104	1.44703e+07	1.4287e+07	-1.01
Actin-related protein 2/3 complex subunit 5	O15511	2.04594e+06	2.02499e+06	-1.01
40S ribosomal protein S26	P62854	903578	893217	-1.01
CD44 antigen	P16070	2.24098e+07	2.19249e+07	-1.02
60S ribosomal protein L32	P62910	2.60213e+06	2.55734e+06	-1.02
Annexin A5	P08758	1.55486e+07	1.5054e+07	-1.03
Minor histocompatibility antigen H13	Q8TCT9	2.08881e+06	2025022	-1.03
Gap junction alpha-1 protein	P17302	1.47757e+06	1.43448e+06	-1.03
Probable ATP-dependent RNA helicase DDX5	P17844	1.27996e+06	1.2483e+06	-1.03
Phospholipid phosphatase 3	O14495	734642	710846	-1.03
Cysteine-rich secretory protein LCCL domain-containing 2	Q9H0B8	314347	300830	-1.04
Protein enabled homolog	Q8N8S7	98729	94819.2	-1.04
Keratin, type I cytoskeletal 16	P08779	1.64638e+06	1.56913e+06	-1.05
Transforming protein RhoA	P61586	727068	693904	-1.05
Protein SGT1 homolog	Q9Y2Z0	63908	60777.2	-1.05
Caveolae-associated protein 3	Q969G5	9.95199e+06	9.42638e+06	-1.06
60S ribosomal protein L18	Q07020	9.48877e+06	8.92456e+06	-1.06
NADH dehydrogenase [ubiquinone] 1 beta subcomplex subunit 10	O96000	5.16936e+06	4.82635e+06	-1.07
Translocon-associated protein subunit delta	P51571	1.01866e+06	953401	-1.07
Collagen alpha-1(III) chain	P02461	1.22817e+07	1.13963e+07	-1.08
Ras-related C3 botulinum toxin substrate 1	P63000	3.69347e+06	3.43252e+06	-1.08
2,4-dienoyl-CoA reductase, mitochondrial	Q16698	531104	493220	-1.08
Ras-related protein Rap-1A	P62834	483986	446377	-1.08
ATP synthase subunit alpha, mitochondrial	P25705	2.63557e+07	2.41086e+07	-1.09
Calreticulin	P27797	9.37672e+06	8.61623e+06	-1.09
40S ribosomal protein S23	P62266	1.10295e+06	1.00746e+06	-1.09
Profilin-1	P07737	334402	307275	-1.09
40S ribosomal protein S19	P39019	2.81527e+06	2.56513e+06	-1.1
Actin, cytoplasmic 2	P63261	7.31893e+08	6.56591e+08	-1.11
ADP/ATP translocase 3	P12236	1.90304e+07	1.71596e+07	-1.11
Serine protease 23	O95084	6.17648e+06	5.54919e+06	-1.11
Dolichyl-diphosphooligosaccharide--protein glycosyltransferase subunit STT3A	P46977	1.81929e+06	1.64299e+06	-1.11
F-actin-capping protein subunit alpha-1	P52907	1.03974e+06	933716	-1.11
Voltage-dependent anion-selective channel protein 2	P45880	5.78548e+07	5.13306e+07	-1.13
T-complex protein 1 subunit theta	P50990	981429	871859	-1.13
ATP-citrate synthase	P53396	642310	569038	-1.13
Cytoskeleton-associated protein 4	Q07065	3.40218e+08	2.97892e+08	-1.14
40S ribosomal protein S3	P23396	1.31409e+07	1.15729e+07	-1.14
Connective tissue growth factor	P29279	6.08559e+06	5.32526e+06	-1.14
Collagen alpha-1(X) chain	Q03692	2.48575e+06	2.17061e+06	-1.15
UDP-glucose 6-dehydrogenase	O60701	710227	618077	-1.15
Lysosome-associated membrane glycoprotein 1	P11279	2.64777e+07	2.27497e+07	-1.16
40S ribosomal protein S15a	P62244	1.79357e+06	1.54191e+06	-1.16
Coiled-coil domain-containing protein 80	Q76M96	707105	611914	-1.16
Histone H1.4	P10412	1.36121e+07	1.1595e+07	-1.17
Protein FAM3C	Q92520	6.10824e+06	5.23274e+06	-1.17
Cytochrome c oxidase assembly protein COX20, mitochondrial	Q5RI15	61120.3	52454.8	-1.17
Transmembrane protein 43	Q9BTV4	9.92289e+06	8.40387e+06	-1.18
AP-2 complex subunit alpha-1	O95782	331623	281422	-1.18
Membrane-associated progesterone receptor component 1	O00264	2.92608e+07	2.4507e+07	-1.19
NADH dehydrogenase [ubiquinone] iron-sulfur protein 3, mitochondrial	O75489	890251	750576	-1.19
Prolow-density lipoprotein receptor-related protein 1	Q07954	9.83614e+06	8.16501e+06	-1.2
Heat shock 70 kDa protein 1B	P0DMV9	2.45396e+06	2.02873e+06	-1.21
40S ribosomal protein S14	P62263	2.17749e+06	1.79554e+06	-1.21
Nucleoplasmin-3	O75607	82263.6	67792.4	-1.21
Pyruvate kinase PKM	P14618	5.99026e+07	4.91913e+07	-1.22
Fibulin-2	P98095	3.29503e+07	2.69784e+07	-1.22
Phosphate carrier protein, mitochondrial	Q00325	8.37871e+06	6.88e+06	-1.22
Talin-1	Q9Y490	6.37517e+06	5.24147e+06	-1.22
Dihydropyrimidinase-related protein 2	Q16555	957199	784923	-1.22
Protein disulfide-isomerase	P07237	2.05194e+07	1.66799e+07	-1.23
Ribosome-binding protein 1	Q9P2E9	1.09943e+07	8.95834e+06	-1.23
Prolactin-inducible protein	P12273	1.63623e+06	1.33068e+06	-1.23
CDGSH iron-sulfur domain-containing protein 2	Q8N5K1	570428	462268	-1.23
Unconventional myosin-Ib	O43795	226712	183740	-1.23
Midkine	P21741	252610	204254	-1.24
60S ribosomal protein L26	P61254	1.66502e+06	1.32758e+06	-1.25
Ras-related protein R-Ras	P10301	308732	246298	-1.25
Membrane protein FAM174A	Q8TBP5	208749	167200	-1.25
Neural Wiskott-Aldrich syndrome protein	O00401	50464.8	40529.4	-1.25
Integrin beta-1	P05556	1.38064e+08	1.09839e+08	-1.26
Extracellular matrix protein 1	Q16610	5.94689e+06	4.72385e+06	-1.26
40S ribosomal protein S5	P46782	4.64055e+06	3.68535e+06	-1.26
ATP synthase subunit O, mitochondrial	P48047	4.2211e+06	3.34594e+06	-1.26
Kinesin-1 heavy chain	P33176	1.29324e+06	1.02641e+06	-1.26
60S ribosomal protein L24	P83731	4.85025e+06	3.82436e+06	-1.27
Septin-2	Q15019	2.62115e+06	2.05882e+06	-1.27
60S ribosomal protein L19	P84098	1.71887e+06	1.35791e+06	-1.27
Paired mesoderm homeobox protein 2B	Q99453	316073	249627	-1.27
Myelin protein zero-like protein 1	O95297	96749	75899.3	-1.27
Ras-related protein Rab-5B	P61020	83950.8	66032.8	-1.27
Actin-related protein 2/3 complex subunit 1B	O15143	1.05479e+06	821542	-1.28
Charged multivesicular body protein 6	Q96FZ7	887708	685694	-1.29
Histone H2A type 1	P0C0S8	1.52135e+09	1.17131e+09	-1.3
Clathrin heavy chain 1	Q00610	3.91766e+06	2.99008e+06	-1.31
Vesicle-associated membrane protein-associated protein B/C	O95292	2.24531e+06	1.70917e+06	-1.31
Fibrillin-1	P35555	8.66494e+07	6.58201e+07	-1.32
Vitamin K epoxide reductase complex subunit 1	Q9BQB6	2.54547e+06	1.92426e+06	-1.32
DnaJ homolog subfamily C member 3	Q13217	278600	209337	-1.33
Collagen alpha-1(XII) chain	Q99715	6.45039e+08	4.82703e+08	-1.34
Transmembrane emp24 domain-containing protein 10	P49755	5.00129e+06	3.74498e+06	-1.34
Phosphatidylethanolamine-binding protein 1	P30086	149440	111849	-1.34
Receptor of activated protein C kinase 1	P63244	4.94621e+06	3.65471e+06	-1.35
Heat shock protein beta-1	P04792	5.20539e+07	3.82991e+07	-1.36
ATP synthase subunit gamma, mitochondrial	P36542	1.70961e+06	1.26011e+06	-1.36
Biglycan	P21810	3.35192e+08	2.45364e+08	-1.37
Transgelin	Q01995	6.11591e+06	4.47526e+06	-1.37
Cell division control protein 42 homolog	P60953	3.19697e+06	2.32904e+06	-1.37
Ras-related protein Rab-10	P61026	1.5242e+06	1.11614e+06	-1.37
Malectin	Q14165	2.5183e+06	1.79868e+06	-1.4
Ras-related protein Rab-14	P61106	1.33948e+06	957201	-1.4
Transgelin-2	P37802	523438	373428	-1.4
Inactive tyrosine-protein kinase 7	Q13308	229775	164606	-1.4
Procollagen galactosyltransferase 1	Q8NBJ5	5.67156e+06	4.03403e+06	-1.41
Striatin	O43815	360243	255375	-1.41
Myoferlin	Q9NZM1	8.30559e+06	5.84607e+06	-1.42
Integrin beta-5	P18084	6.73186e+06	4.70199e+06	-1.43
Mitochondrial carrier homolog 2	Q9Y6C9	6.44962e+06	4.51278e+06	-1.43
60S ribosomal protein L31	P62899	2.91388e+06	2.03931e+06	-1.43
Heterogeneous nuclear ribonucleoproteins C1/C2	P07910	1.88609e+06	1.32267e+06	-1.43
Emerin	P50402	643384	450089	-1.43
Integrin alpha-5	P08648	1.35865e+06	946631	-1.44
Calponin-3	Q15417	497157	346261	-1.44
Keratin, type I cytoskeletal 14	P02533	1.49998e+07	1.02711e+07	-1.46
Core histone macro-H2A.2	Q9P0M6	7.03961e+06	4.81886e+06	-1.46
Mitochondrial import receptor subunit TOM40 homolog	O96008	1.16545e+06	795295	-1.47
Voltage-dependent anion-selective channel protein 1	P21796	7.69647e+07	5.20958e+07	-1.48
Thrombospondin-2	P35442	8.27935e+06	5.59535e+06	-1.48
Collagen triple helix repeat-containing protein 1	Q96CG8	3.39159e+06	2.28753e+06	-1.48
LEM domain-containing protein 2	Q8NC56	2.58764e+06	1.74506e+06	-1.48
Serine--tRNA ligase, cytoplasmic	P49591	209558	141166	-1.48
ATP synthase F(0) complex subunit B1, mitochondrial	P24539	774021	518755	-1.49
40S ribosomal protein S20	P60866	7.99043e+06	5.31912e+06	-1.5
Lysozyme C	P61626	5.65975e+06	3.76287e+06	-1.5
26S proteasome non-ATPase regulatory subunit 14	O00487	241005	160701	-1.5
Chloride intracellular channel protein 1	O00299	3.84095e+06	2.54499e+06	-1.51
Vigilin	Q00341	2.3824e+06	1.55353e+06	-1.53
Ras-related protein Rab-1B	Q9H0U4	2.2139e+06	1.44832e+06	-1.53
Ras-related protein Rab-2A	P61019	747831	488501	-1.53
Ubiquitin-40S ribosomal protein S27a	P62979	6.82909e+08	4.40946e+08	-1.55
Putative histone H2B type 2-C	Q6DN03	956686	615953	-1.55
Actin-related protein 2/3 complex subunit 4	P59998	2.24289e+06	1.43415e+06	-1.56
Peroxidasin homolog	Q92626	37095	23705.9	-1.56
Phosphomannomutase 2	O15305	44799.4	28309.2	-1.58
Lysyl oxidase homolog 1	Q08397	2.62395e+06	1.65368e+06	-1.59
ER membrane protein complex subunit 2	Q15006	514656	323114	-1.59
Ras-related protein Rab-11B	Q15907	1.56611e+06	981516	-1.6
EMILIN-1	Q9Y6C2	1.44896e+08	8.97701e+07	-1.61
Vesicle transport through interaction with t-SNAREs homolog 1A	Q96AJ9	37551.6	23327.3	-1.61
Actin, aortic smooth muscle	P62736	3.01236e+07	1.86234e+07	-1.62
40S ribosomal protein S17	P08708	1.05829e+07	6.52925e+06	-1.62
L-lactate dehydrogenase A chain	P00338	5.46237e+06	3.36977e+06	-1.62
Cytochrome c oxidase subunit 5A, mitochondrial	P20674	2.26032e+06	1.38333e+06	-1.63
60S ribosomal protein L23a	P62750	1.07264e+06	657867	-1.63
60S ribosomal protein L30	P62888	3.51583e+06	2.1429e+06	-1.64
Keratin, type II cytoskeletal 8	P05787	1.68959e+06	1.02769e+06	-1.64
Latent-transforming growth factor beta-binding protein 1	Q14766	2.14814e+06	1.30533e+06	-1.65
Lipase maturation factor 2	Q9BU23	1.14297e+06	687459	-1.66
Ras GTPase-activating-like protein IQGAP1	P46940	2.74e+06	1.63704e+06	-1.67
Prolyl 4-hydroxylase subunit alpha-1	P13674	1.42509e+06	855888	-1.67
Enoyl-CoA hydratase, mitochondrial	P30084	363577	217538	-1.67
Prothrombin	P00734	1.12667e+06	671649	-1.68
Histone H2A type 1-C	Q93077	1.34001e+07	7.93379e+06	-1.69
Unconventional myosin-Id	O94832	1.82864e+07	1.07461e+07	-1.7
Heat shock cognate 71 kDa protein	P11142	1.82547e+07	1.07361e+07	-1.7
Ras-related protein Rab-7a	P51149	4.96631e+06	2.91493e+06	-1.7
Collagen alpha-1(XVIII) chain	P39060	1.10537e+06	649884	-1.7
Septin-7	Q16181	868717	508980	-1.71
HLA class I histocompatibility antigen, B-41 alpha chain	P30479	2.81056e+06	1.63337e+06	-1.72
Calnexin	P27824	1.77166e+07	1.02396e+07	-1.73
Moesin	P26038	421434	243898	-1.73
Prolyl 4-hydroxylase subunit alpha-2	O15460	727275	416560	-1.75
60S acidic ribosomal protein P1	P05386	3.90764e+06	2.21541e+06	-1.76
Microtubule-associated protein 1B	P46821	3.33546e+06	1.89015e+06	-1.76
60S ribosomal protein L38	P63173	203893	115958	-1.76
cAMP-dependent protein kinase type I-alpha regulatory subunit	P10644	151889	85927.2	-1.77
Integrin alpha-V	P06756	1.19144e+07	6.70984e+06	-1.78
F-actin-capping protein subunit alpha-2	P47755	152415	85718.9	-1.78
Filamin-A	P21333	1.16453e+08	6.50558e+07	-1.79
V-type proton ATPase subunit E 1	P36543	774487	430709	-1.8
Filamin-C	Q14315	449568	249842	-1.8
Protein ERGIC-53	P49257	1.61177e+07	8.89489e+06	-1.81
Cathepsin K	P43235	1.55509e+06	857244	-1.81
Adenylyl cyclase-associated protein 1	Q01518	613639	339141	-1.81
Thrombospondin-1	P07996	4.29042e+08	2.35298e+08	-1.82
Alpha-enolase	P06733	1.5233e+07	8.30567e+06	-1.83
60S ribosomal protein L12	P30050	1.44e+07	7.78461e+06	-1.85
Heterogeneous nuclear ribonucleoprotein M	P52272	177267	95915.2	-1.85
60S ribosomal protein L23	P62829	4.71178e+06	2.51292e+06	-1.88
NADH dehydrogenase [ubiquinone] 1 beta subcomplex subunit 8, mitochondrial	O95169	854301	454470	-1.88
Cadherin-11	P55287	225682	120042	-1.88
Endoplasmic reticulum chaperone BiP	P11021	7.61793e+07	4.0342e+07	-1.89
CD81 antigen	P60033	507491	267784	-1.9
Translocation protein SEC62	Q99442	3.03542e+06	1.58526e+06	-1.91
Dermcidin	P81605	2.08835e+07	1.09035e+07	-1.92
High mobility group protein HMG-I/HMG-Y	P17096	1.4555e+07	7.549e+06	-1.93
Peroxiredoxin-1	Q06830	2.92468e+06	1.51466e+06	-1.93
Transforming growth factor-beta-induced protein ig-h3	Q15582	2.02743e+09	1.04428e+09	-1.94
Hydroxyacyl-coenzyme A dehydrogenase, mitochondrial	Q16836	477009	246062	-1.94
40S ribosomal protein S6	P62753	1.80414e+06	924586	-1.95
40S ribosomal protein SA	P08865	1.43818e+06	736869	-1.95
Keratin, type II cytoskeletal 5	P13647	1.8262e+07	9.3081e+06	-1.96
60S ribosomal protein L3	P39023	4.08943e+06	2.08626e+06	-1.96
Cartilage-associated protein	O75718	2.44075e+06	1.24707e+06	-1.96
Peptidyl-prolyl cis-trans isomerase C	P45877	1.51045e+06	771763	-1.96
Desmocollin-1	Q08554	359047	183406	-1.96
Desmoglein-1	Q02413	336663	171467	-1.96
Erlin-2	O94905	5.897e+06	2.99575e+06	-1.97
Unconventional myosin-Ic	O00159	1.94942e+06	990287	-1.97
Integrin-linked protein kinase	Q13418	273873	138970	-1.97
60S acidic ribosomal protein P0	P05388	7.40273e+06	3.74569e+06	-1.98
Serpin H1	P50454	1.90871e+08	9.58521e+07	-1.99

## Sheet: FBS>HPL, fold>2
Protein Name	Protein_ID	FBS	HPL	HPL vs FBS Fold Change
Eukaryotic translation initiation factor 4 gamma 1	Q04637	345402	171777	-2.01
Mitochondrial 2-oxoglutarate/malate carrier protein	Q02978	327722	161560	-2.03
Adipocyte enhancer-binding protein 1	Q8IUX7	4.40247e+06	2.1561e+06	-2.04
Syntaxin-12	Q86Y82	1.78051e+06	868000	-2.05
Nidogen-2	Q14112	1.09422e+07	5.26338e+06	-2.08
Protein-lysine 6-oxidase	P28300	9.73983e+06	4.68651e+06	-2.08
Mitogen-activated protein kinase 3	P27361	88831.1	42503.3	-2.09
Sorting nexin-3	O60493	730342	346641	-2.11
Sushi repeat-containing protein SRPX2	O60687	936307	440790	-2.12
Pyrroline-5-carboxylate reductase 2	Q96C36	83851.2	38911.1	-2.15
60S ribosomal protein L4	P36578	9.4798e+06	4.37367e+06	-2.17
Peroxiredoxin-4	Q13162	2.04087e+06	939470	-2.17
V-type proton ATPase subunit d 1	P61421	1.78202e+06	822001	-2.17
Plectin	Q15149	2.91942e+07	1.33751e+07	-2.18
Cathepsin D	P07339	3.58403e+06	1.64457e+06	-2.18
Periostin	Q15063	2.3011e+08	1.04914e+08	-2.19
Heat shock protein HSP 90-alpha	P07900	7.68781e+06	3.50335e+06	-2.19
Methyl-CpG-binding protein 2	P51608	3.47262e+06	1.58406e+06	-2.19
Endoplasmin	P14625	7.63543e+07	3.47272e+07	-2.2
ADP-ribosyl cyclase/cyclic ADP-ribose hydrolase 2	Q10588	3.57033e+07	1.62177e+07	-2.2
KH domain-containing, RNA-binding, signal transduction-associated protein 1	Q07666	583529	264829	-2.2
Aspartyl/asparaginyl beta-hydroxylase	Q12797	6.4996e+06	2.94668e+06	-2.21
Glyceraldehyde-3-phosphate dehydrogenase	P04406	1.26361e+08	5.69957e+07	-2.22
Peptidyl-prolyl cis-trans isomerase FKBP11	Q9NYL4	1.58482e+07	7.10846e+06	-2.23
40S ribosomal protein S27	P42677	584198	260397	-2.24
Nucleophosmin	P06748	1.67595e+06	746064	-2.25
Arginase-1	P05089	1.25135e+06	553596	-2.26
PDZ and LIM domain protein 5	Q96HC4	183413	81082.8	-2.26
Guanine nucleotide-binding protein G(I)/G(S)/G(T) subunit beta-1	P62873	3.34787e+06	1.46735e+06	-2.28
Protein Wnt-5a	P41221	46348.1	20294.7	-2.28
Triosephosphate isomerase	P60174	1.10873e+06	484687	-2.29
Transmembrane protein 109	Q9BVC6	881575	381275	-2.31
Septin-11	Q9NVA2	1.28164e+06	549323	-2.33
Matrix-remodeling-associated protein 5	Q9NR99	2.33379e+08	9.96955e+07	-2.34
Gremlin-1	O60565	2.60754e+07	1.11592e+07	-2.34
Dolichyl-diphosphooligosaccharide--protein glycosyltransferase subunit DAD1	P61803	743076	317945	-2.34
EGF-containing fibulin-like extracellular matrix protein 1	Q12805	84209	35989.4	-2.34
Keratin, type II cytoskeletal 1	P04264	6.26963e+08	2.67096e+08	-2.35
Peptidyl-prolyl cis-trans isomerase A	P62937	103662	44067.3	-2.35
Poly(rC)-binding protein 2	Q15366	1.49255e+06	632476	-2.36
Fibronectin	P02751	7.28457e+09	3.04515e+09	-2.39
EH domain-containing protein 2	Q9NZN4	195491	81009.4	-2.41
Very-long-chain 3-oxoacyl-CoA reductase	Q53GQ0	522818	215742	-2.42
Eukaryotic initiation factor 4A-I	P60842	1.04935e+06	431998	-2.43
Vesicle-trafficking protein SEC22b	O75396	3.02562e+06	1.23944e+06	-2.44
Myeloid-associated differentiation marker	Q96S97	2.82682e+06	1.1522e+06	-2.45
Actin-related protein 3	P61158	1.07566e+06	439568	-2.45
Keratin, type I cytoskeletal 10	P13645	2.63921e+08	1.06418e+08	-2.48
Cleft lip and palate transmembrane protein 1	O96005	99743.8	40279	-2.48
Cytochrome c1, heme protein, mitochondrial	P08574	1.19508e+06	479821	-2.49
Sodium/potassium-transporting ATPase subunit alpha-1	P05023	2.14632e+07	8.58743e+06	-2.5
Sorting and assembly machinery component 50 homolog	Q9Y512	452938	179471	-2.52
Actin-related protein 2	P61160	2.51041e+06	989234	-2.54
HLA class I histocompatibility antigen, A-3 alpha chain	P04439	7.42483e+06	2.909e+06	-2.55
Myosin-10	P35580	1.0725e+08	4.17237e+07	-2.57
Neutral alpha-glucosidase AB	Q14697	1.18029e+07	4.59998e+06	-2.57
Glypican-4	O75487	1.92527e+06	747444	-2.58
Keratin, type I cytoskeletal 19	P08727	255563	99222.6	-2.58
ATP synthase subunit beta, mitochondrial	P06576	1.27287e+07	4.85135e+06	-2.62
Histone H4	P62805	7.09153e+07	2.66042e+07	-2.67
SNARE-associated protein Snapin	O95295	66134.8	24409.3	-2.71
F-actin-capping protein subunit beta	P47756	747417	273730	-2.73
Neprilysin	P08473	1.09307e+06	398928	-2.74
Keratin, type I cytoskeletal 9	P35527	3.56214e+08	1.27339e+08	-2.8
Heat shock protein HSP 90-beta	P08238	3.10252e+07	1.10332e+07	-2.81
Peroxisomal membrane protein PEX14	O75381	702166	250027	-2.81
Aminopeptidase N	P15144	1.57898e+07	5.5577e+06	-2.84
Matrix metalloproteinase-14	P50281	3.73552e+06	1.316e+06	-2.84
Protein S100-A11	P31949	1.31979e+06	461003	-2.86
CD151 antigen	P48509	1.35602e+06	465338	-2.91
Heterogeneous nuclear ribonucleoprotein U	Q00839	4.02242e+06	1.3739e+06	-2.93
Charged multivesicular body protein 1a	Q9HD42	980672	329461	-2.98
60S ribosomal protein L27	P61353	6.64545e+06	2.21266e+06	-3
Protein transport protein Sec23A	Q15436	2.50083e+06	830640	-3.01
Ras-related protein Rab-13	P51153	270245	88704.9	-3.05
60S ribosomal protein L6	Q02878	1.54393e+07	5.03473e+06	-3.07
Glyoxylate reductase/hydroxypyruvate reductase	Q9UBQ7	538720	172537	-3.12
Histone H3.1	P68431	3.7772e+08	1.20466e+08	-3.14
Proteasomal ubiquitin receptor ADRM1	Q16186	290775	91499.3	-3.18
Filamin-B	O75369	631207	195049	-3.24
Vasodilator-stimulated phosphoprotein	P50552	559625	172114	-3.25
Hsp90 co-chaperone Cdc37	Q16543	456399	137699	-3.31
5'-nucleotidase	P21589	1.19661e+08	3.59346e+07	-3.33
Elongation factor 2	P13639	6.05083e+06	1.80677e+06	-3.35
Heterochromatin protein 1-binding protein 3	Q5SSJ5	395236	115311	-3.43
40S ribosomal protein S7	P62081	4.51736e+06	1.31363e+06	-3.44
Tetraspanin-6	O43657	1.10883e+06	322035	-3.44
Out at first protein homolog	Q86UD1	200277	57757.1	-3.47
Elongation of very long chain fatty acids protein 1	Q9BW60	286770	81277.7	-3.53
Histone H2B type 1-M	Q99879	1.40614e+07	3.97168e+06	-3.54
NADH dehydrogenase [ubiquinone] 1 beta subcomplex subunit 7	P17568	1.06577e+06	299048	-3.56
Fatty acid-binding protein, epidermal	Q01469	1.65795e+06	464617	-3.57
LIM domain only protein 7	Q8WWI1	95787.8	26382.6	-3.63
Semaphorin-7A	O75326	3.30646e+06	907353	-3.64
CD63 antigen	P08962	2.96839e+07	8.03459e+06	-3.69
DBH-like monooxygenase protein 1	Q6UVY6	610819	164862	-3.71
Palladin	Q8WX93	5.24929e+06	1.39482e+06	-3.76
Fibroblast growth factor 2	P09038	146337	38854.3	-3.77
Basement membrane-specific heparan sulfate proteoglycan core protein	P98160	2.31118e+08	6.06235e+07	-3.81
Prohibitin-2	Q99623	557714	143726	-3.88
Hornerin	Q86YZ3	636192	163109	-3.9
NADH dehydrogenase [ubiquinone] 1 beta subcomplex subunit 9	Q9Y6M9	4.21024e+06	1.06878e+06	-3.94
60S ribosomal protein L10a	P62906	4.47385e+06	1.11233e+06	-4.02
Guanine nucleotide-binding protein subunit beta-4	Q9HAV0	300325	74634.8	-4.02
40S ribosomal protein S18	P62269	1.82529e+07	4.38853e+06	-4.16
NADH-cytochrome b5 reductase 3	P00387	4.94849e+06	1.16758e+06	-4.24
Procollagen-lysine,2-oxoglutarate 5-dioxygenase 1	Q02809	277975	65381.4	-4.25
Erythrocyte band 7 integral membrane protein	P27105	5.96107e+06	1.37862e+06	-4.32
Phosphoglycerate kinase 1	P00558	1.06192e+07	2.36687e+06	-4.49
Apolipoprotein L2	Q9BQE5	117928	26007.5	-4.53
Prenylcysteine oxidase 1	Q9UHG3	339281	74540.4	-4.55
Microfibrillar-associated protein 2	P55001	5.48569e+06	1.20086e+06	-4.57
Cytochrome b reductase 1	Q53TN4	527024	114043	-4.62
Synaptic vesicle membrane protein VAT-1 homolog	Q99536	7.37641e+06	1.57587e+06	-4.68
Protein disulfide-isomerase A4	P13667	5.90876e+06	1.26134e+06	-4.68
Transaldolase	P37837	692322	147366	-4.7
Phosphoglycerate mutase 1	P18669	900788	190370	-4.73
Mimecan	P20774	6.50205e+06	1.34882e+06	-4.82
Cytoplasmic dynein 1 heavy chain 1	Q14204	3.54084e+06	687436	-5.15
Protein-glutamine gamma-glutamyltransferase 2	P21980	4.32495e+07	8.29997e+06	-5.21
Keratin, type II cytoskeletal 2 epidermal	P35908	1.38926e+08	2.65697e+07	-5.23
Prolyl 3-hydroxylase 1	Q32P28	2.49481e+06	471267	-5.29
Serine protease HTRA1	Q92743	9.96595e+07	1.88153e+07	-5.3
Charged multivesicular body protein 4b	Q9H444	418653	77052.1	-5.43
ATP synthase subunit d, mitochondrial	O75947	981720	167907	-5.85
Vesicle transport protein USE1	Q9NZ43	409673	69813.4	-5.87
Keratin, type II cytoskeletal 6A	P02538	1.09545e+07	1.76715e+06	-6.2
Angiopoietin-related protein 4	Q9BY76	576948	92870.2	-6.21
Nucleoside diphosphate kinase A	P15531	3.61014e+06	568032	-6.36
Fascin	Q16658	387564	60568	-6.4
Oligosaccharyltransferase complex subunit OSTC	Q9NRP0	319025	49253.9	-6.48
40S ribosomal protein S12	P25398	766012	113151	-6.77
40S ribosomal protein S13	P62277	1.28789e+07	1.86263e+06	-6.91
Elongation factor 1-gamma	P26641	1.16055e+07	1.67652e+06	-6.92
T-complex protein 1 subunit beta	P78371	470330	64447.4	-7.3
Heme oxygenase 1	P09601	1.65385e+06	210220	-7.87
EGF-like repeat and discoidin I-like domain-containing protein 3	O43854	4.55454e+06	568726	-8.01
Translocon-associated protein subunit gamma	Q9UNL2	2.12435e+06	249388	-8.52
Fructose-bisphosphate aldolase A	P04075	7.71365e+06	837509	-9.21
DnaJ homolog subfamily B member 11	Q9UBS4	701647	74608.8	-9.4
Lysyl oxidase homolog 2	Q9Y4K0	1.72679e+07	1.79743e+06	-9.61
Growth/differentiation factor 15	Q99988	5.42932e+06	537887	-10.09
Podocan	Q7Z5L7	3.26893e+06	315114	-10.37
Aldehyde dehydrogenase X, mitochondrial	P30837	2.33595e+07	2.21809e+06	-10.53
Signal peptidase complex subunit 2	Q15005	1.25981e+06	117650	-10.71
Procollagen-lysine,2-oxoglutarate 5-dioxygenase 2	O00469	1.47477e+06	136709	-10.79
Dipeptidyl peptidase 4	P27487	3.86712e+06	351486	-11
Histone H2B type 1-K	O60814	2.11751e+07	1.87298e+06	-11.31
V-type proton ATPase subunit S1	Q15904	2.30557e+06	200396	-11.51
Stomatin-like protein 2, mitochondrial	Q9UJZ1	3.52283e+06	305757	-11.52
Signal recognition particle receptor subunit beta	Q9Y5M8	796079	60003.1	-13.27
Phospholipid phosphatase 1	O14494	2.87557e+07	2.15866e+06	-13.32
Glia-derived nexin	P07093	7.16115e+06	503499	-14.22
ADAMTS-like protein 1	Q8N6G6	4.57333e+06	252942	-18.08
V-type proton ATPase 116 kDa subunit a isoform 3	Q13488	2.563e+06	104169	-24.6
Tubulointerstitial nephritis antigen-like	Q9GZM7	1.52785e+07	512582	-29.81
Hypoxia up-regulated protein 1	Q9Y4L1	6.48217e+06	167925	-38.6
Hemoglobin subunit alpha	P69905	3.92808e+07	988744	-39.73
Collagen alpha-2(IV) chain	P08572	1.24653e+07	250777	-49.71
Lactadherin	Q08431	8.37119e+06	162261	-51.59
Hemoglobin subunit beta	P68871	4.34599e+07	237485	-183
Syntaxin-7	O15400	9.03257e+06	16298.7	-554.19

## Sheet: FBS only
Protein Name	Protein_ID	FBS	HPL	HPL vs FBS Fold Change
Rho GTPase-activating protein 1	Q07960	65359.7	0	-10000000000
116 kDa U5 small nuclear ribonucleoprotein component	Q15029	86029.7	0	-10000000000
Phosphoglucomutase-1	P36871	112520	0	-10000000000
Copine-3	O75131	142497	0	-10000000000
60S ribosomal protein L37a	P61513	147318	0	-10000000000
Eukaryotic translation initiation factor 3 subunit M	Q7L2H7	151454	0	-10000000000
Carboxypeptidase A4	Q9UI42	182553	0	-10000000000
Calcium load-activated calcium channel	Q9UM00	183503	0	-10000000000
HLA class I histocompatibility antigen, B-18 alpha chain	P30466	185888	0	-10000000000
Vacuolar protein sorting-associated protein 35	Q96QK1	195551	0	-10000000000
Tropomyosin beta chain	P07951	199481	0	-10000000000
Procollagen-lysine,2-oxoglutarate 5-dioxygenase 3	O60568	218420	0	-10000000000
Peroxisomal multifunctional enzyme type 2	P51659	234687	0	-10000000000
Sulfatase-modifying factor 2	Q8NBJ7	241380	0	-10000000000
Plastin-3	P13797	259385	0	-10000000000
Catenin beta-1	P35222	268302	0	-10000000000
Sialic acid synthase	Q9NR45	269962	0	-10000000000
Sorting nexin-2	O60749	279025	0	-10000000000
Histone H2A type 2-B	Q8IUE6	285920	0	-10000000000
HLA class I histocompatibility antigen, Cw-17 alpha chain	Q95604	288446	0	-10000000000
Junction plakoglobin	P14923	306162	0	-10000000000
26S proteasome non-ATPase regulatory subunit 6	Q15008	351957	0	-10000000000
Matrix remodeling-associated protein 8	Q9BRK3	369574	0	-10000000000
Keratin, type II cytoskeletal 7	P08729	386156	0	-10000000000
Hepatocyte growth factor-regulated tyrosine kinase substrate	O14964	420861	0	-10000000000
Calcineurin B homologous protein 1	Q99653	423107	0	-10000000000
Voltage-dependent calcium channel subunit alpha-2/delta-1	P54289	424680	0	-10000000000
Erlin-1	O75477	427054	0	-10000000000
Long-chain-fatty-acid--CoA ligase 3	O95573	435270	0	-10000000000
Integrin alpha-2	P17301	445523	0	-10000000000
Cytochrome b-c1 complex subunit 1, mitochondrial	P31930	492959	0	-10000000000
ATP synthase subunit f, mitochondrial	P56134	505279	0	-10000000000
DnaJ homolog subfamily C member 11	Q9NVH1	584079	0	-10000000000
Eukaryotic translation elongation factor 1 epsilon-1	O43324	600923	0	-10000000000
Laminin subunit gamma-1	P11047	621253	0	-10000000000
Keratin, type II cytoskeletal 6B	P04259	659185	0	-10000000000
Urokinase plasminogen activator surface receptor	Q03405	694216	0	-10000000000
HLA class I histocompatibility antigen, A-2 alpha chain	P01892	702939	0	-10000000000
Translocating chain-associated membrane protein 1	Q15629	777948	0	-10000000000
Flotillin-2	Q14254	785937	0	-10000000000
Cation-dependent mannose-6-phosphate receptor	P20645	789659	0	-10000000000
T-complex protein 1 subunit eta	Q99832	827284	0	-10000000000
Peptidyl-prolyl cis-trans isomerase FKBP10	Q96AY3	880462	0	-10000000000
NADH dehydrogenase [ubiquinone] 1 beta subcomplex subunit 6	O95139	880576	0	-10000000000
Glutathione peroxidase 7	Q96SL4	882147	0	-10000000000
Microtubule-associated protein 1A	P78559	886886	0	-10000000000
Leucine-rich repeat-containing protein 17	Q8N6Y2	898569	0	-10000000000
Plasminogen activator inhibitor 1	P05121	908610	0	-10000000000
Fatty acid synthase	P49327	974701	0	-10000000000
Polypeptide N-acetylgalactosaminyltransferase 2	Q10471	1.03256e+06	0	-10000000000
Alpha-crystallin B chain	P02511	1.10411e+06	0	-10000000000
26S proteasome non-ATPase regulatory subunit 7	P51665	1.21568e+06	0	-10000000000
Coagulation factor XIII A chain	P00488	1.34837e+06	0	-10000000000
Coagulation factor V	P12259	1.74798e+06	0	-10000000000
Flotillin-1	O75955	1.76513e+06	0	-10000000000
Collagen alpha-1(IV) chain	P02462	1.81935e+06	0	-10000000000
Dolichyl-diphosphooligosaccharide--protein glycosyltransferase subunit 2	P04844	1.91799e+06	0	-10000000000
Guanine nucleotide-binding protein G(I)/G(S)/G(T) subunit beta-2	P62879	2.01412e+06	0	-10000000000
Protein transport protein Sec61 subunit alpha isoform 1	P61619	2.05405e+06	0	-10000000000
Integrin alpha-11	Q9UKX5	2.08673e+06	0	-10000000000
Collagen alpha-1(XV) chain	P39059	2.50097e+06	0	-10000000000
Collagen alpha-1(XVI) chain	Q07092	3.09692e+06	0	-10000000000
Keratin, type I cytoskeletal 18	P05783	3.20008e+06	0	-10000000000
